# Supplementary material for: Ethylene Signaling Modulates Dehydrin Expression in Arabidopsis thaliana Under Prolonged Dehydration
Source: Int J Mol Sci. 2025 Apr 27;26(9):4148. doi: 10.3390/ijms26094148 (PMC12071766; doi:10.3390/ijms26094148)
Supplement: Supplementary file 1 [file ijms-26-04148-s001.zip]

Archive with 1 entries (1 files):
- ijms-3528391-supplementary.pdf
